# Supplementary material for: Changes in prevalence, awareness, treatment and control of hypertension from 2004 to 2014 among 25-74-year-old citizens in the Yangon Region, Myanmar
Source: BMC Public Health. 2017 Oct 26;17:847. doi: 10.1186/s12889-017-4870-y (PMC5659019; doi:10.1186/s12889-017-4870-y)
Supplement: Additional file 1:Table S1. — Associations between study-year and hypertension, adjusted for sociodemographic factors and different combinations of metabolic risk factors, among 25-74-year-old citizens in Yangon Region, Myanmar, 2004 and 2014 combined. (XLSX 12 kb) [file 12889_2017_4870_MOESM1_ESM.xlsx]

## Sheet: supplement 1
	Supplement, Table 1. Associations between study-year and hypertension, adjusted for sociodemographic factors and different combinations of metabolic risk factors, among 25-74-year-old citizens in Yangon Region, Myanmar, 2004 and 2014 combined.
			Model 4 a		Model 4 b		Model 4 c		Model 4 d		Model 4 e		Model 4 f
			pOR (95% CI)	p-value	pOR (95% CI)	p-value	pOR (95% CI)	p-value	pOR (95% CI)	p-value	pOR (95% CI)	p-value	pOR (95% CI)	p-value
	Socio-demographic:
	Year	2004	(Ref)		(Ref)		(Ref)		(Ref)		(Ref)		(Ref)
		2014	1.36 (1.05-1.76)	0.023*	1.41 (1.10-1.80)	0.009*	1.43 (1.15-1.76)	0.002*	1.32 (1.00-1.74)	0.05	1.31 (0.96-1.78)	0.086	1.35 (1.04-1.76)	0.028*
	Age		1.05 (1.04-1.06)	<0.001*	1.06 (1.05-1.07)	<0.001*	1.05 (1.04-1.06)	<0.001*	1.05 (1.03-1.06)	<0.001*	1.06 (1.04-1.07)	<0.001*	1.06 (1.04-1.07)	<0.001*
	Location	Urban	(Ref)		(Ref)		(Ref)		(Ref)		(Ref)		(Ref)
		Rural	0.97 (0.78-1.20)	0.756	1.09 (0.78-1.53)	0.587	0.99 (0.77-1.28)	0.96	1.01 (0.80-1.29)	0.887	1.11 (0.82-1.49)	0.484	1.13 (0.82-1.56)	0.436
	Gender	Male	(Ref)		(Ref)		(Ref)		(Ref)		(Ref)		(Ref)
		Female	1.07 (0.84-1.37)	0.561	0.85 (0.69-1.04)	0.117	1.08 (0.86-1.36)	0.477	1.07 (0.83-1.37)	0.597	0.85 (0.67-1.07)	0.163	0.86 (0.69-1.07)	0.166
	Education	No formal	(Ref)		(Ref)		(Ref)		(Ref)		(Ref)		(Ref)
		1-5 years	0.76 (0.45-1.29)	0.3	0.78 (0.48-1.27)	0.301	0.81 (0.49-1.35)	0.404	0.79 (0.46-1.33)	0.352	0.77 (0.46-1.30)	0.313	0.81 (0.48-1.34)	0.395
		6-11 years	0.89 (0.53-1.50)	0.647	0.85 (0.54-1.36)	0.486	0.95 (0.59-1.51)	0.821	0.92 (0.56-1.50)	0.72	0.87 (0.53-1.42)	0.555	0.90 (0.57-1.44)	0.652
		> 11 years	0.80 (0.46-1.41)	0.431	0.76 (0.46-1.25)	0.265	0.87 (0.50-1.52)	0.61	0.85 (0.48-1.50)	0.565	0.72 (0.42-1.24)	0.223	0.76 (0.43-1.33)	0.325
	Ethnicity	Bamar	(Ref)		(Ref)		(Ref)		(Ref)		(Ref)		(Ref)
		Non-Bamar	0.86 (0.74-1.00)	0.051	0.78 (0.63-0.97)	0.029*	0.86 (0.73-1.02)	0.075*	0.85 (0.73-0.99)	0.037*	0.82 (0.68-0.99)	0.037*	0.82 (0.67-1.00)	0.053
	Behavioural:
	Tobacco smoking	No
		Yes
	Alcohol consumption	No
		Yes
	Low physical activity	No
		Yes
	Metabolic:
	BMI	Normal			(Ref)						(Ref)		(Ref)
		Underweight			0.41 (0.27-0.62)	<0.001*					0.42 (0.28-0.63)	<0.001*	0.43 (0.29-0.63)	<0.001*
		Overweight			2.77 (2.31-3.32)	<0.001*					2.68 (2.21-3.24)	<0.001*	2.67 (2.20-3.22)	<0.001*
	Diabetes	No					(Ref)		(Ref)				(Ref)
		Yes					1.84 (1.47-2.30)	<0.001*	1.74 (1.41-2.17)	<0.001*			1.55 (1.21-1.99)	0.001*
	Hypercholesterolemia	No	(Ref)						(Ref)		(Ref)
		Yes	1.31 (0.96-1.79)	0.09					1.29 (0.95-1.76)	0.103	1.17 (0.86-1.58)	0.295
	Model 4 a- adjustment Model 2 Plus Hypercholesterolemia: Model 4 b- adjustment Model 2 Plus BMI: Model 4 c- adjustment Model 2 Plus Diabetes
	Model 4 d- adjustment Model 2 Plus Diabetes and Hypercholestrolemia:Model 4 e- adjustment Model 2 Plus BMI and Hypercholestrolemia: Model 4 f- adjustment Model 2 Plus Diabetes and BMI:
